# Supplementary material for: Determinants of Undernutrition and Associated Factors of Low Muscle Mass and High Fat Mass among Older Men and Women in the Colombo District of Sri Lanka
Source: Geriatrics (Basel). 2022 Feb 28;7(2):26. doi: 10.3390/geriatrics7020026 (PMC8938783; doi:10.3390/geriatrics7020026)
Supplement: Supplementary file 1 [file geriatrics-07-00026-s001.zip]

Archive with 3 entries (3 files):
- geriatrics-1586884-Supplementary Material S1.pdf
- geriatrics-1586884-Supplementary Material S2.pdf
- Supplementary Tables.pdf
